# Supplementary material for: Inhibition of the METTL3/m6A/miR-34a-5p axis suppresses trigeminovascular activation in nitroglycerin-induced migraine via the Wnt/β-catenin pathway
Source: J Headache Pain. 2025 Oct 2;26(1):197. doi: 10.1186/s10194-025-02144-7 (PMC12490098; doi:10.1186/s10194-025-02144-7)
Supplement: Supplementary file 1 — Supplementary Material 1 [file 10194_2025_2144_MOESM1_ESM.xlsx]

## Sheet: Table 1
Figure 1A	group	mean	SD	p value	Cohen's d
Periorbital	sham	7.967	5.95	0.00393626	1.654
	NTG	0.9201	0.9545
	sham	7.617	3.983	0.00136219	1.996
	NTG	1.92	0.6555
	sham	8.217	3.083	1.365e-05	3.058
	NTG	1.082	1.177
Hind paw	sham	18.55	11.15	0.00104145	1.882
	NTG	3.506	1.872
	sham	17.67	10.55	0.00438251	2.014
	NTG	2.261	2.406
	sham	18.72	8.05	5.87e-06	2.786
	NTG	2.531	1.645
Thernal pain	sham	19.08	11.62	0.00252949	1.837
	NTG	3.516	2.928
	sham	18.5	10.88	0.00016893	2.028
	NTG	2.697	1.735
	sham	18.5	8.3	1.936e-05	2.609
	NTG	2.935	1.523
Figure 1B	group	mean	SD	p value	Cohen's d
	sham	0.5097	0.06511	0.00547391	-4.448
	NTG	0.781	0.05628
Figure 1C	group	mean	SD	p value	Cohen's d
	sham	4.31833	1.403	8.3e-06	-4.806
	NTG	19.4567	4.22814
Figure 2B	group	p value	SS		η2	Cohen's f
Periorbital	Sham vs. NTG	0.00012923	between group	total
	NTG+Ad-sh-NC vs. NTG+Ad-sh-METTL3	0.0217251	40.7519	60.87	0.669491	1.42325
	Sham vs. NTG	3e-08
	NTG+Ad-sh-NC vs. NTG+Ad-sh-METTL3	8.664e-05	117.802	136.659	0.862017	2.49945
	Sham vs. NTG	<0.00000001
	NTG+Ad-sh-NC vs. NTG+Ad-sh-METTL3	0.00036752	149.675	170.294	0.878919	2.69424
Hind paw	Sham vs. NTG	6.983e-05
	NTG+Ad-sh-NC vs. NTG+Ad-sh-METTL3	0.0136574	156.584	226.056	0.692678	1.50131
	Sham vs. NTG	1.5e-07
	NTG+Ad-sh-NC vs. NTG+Ad-sh-METTL3	7.976e-05	380.156	449.586	0.84557	2.33996
	Sham vs. NTG	<0.00000001
	NTG+Ad-sh-NC vs. NTG+Ad-sh-METTL3	7.65e-06	449.787	501.909	0.896153	2.9376
Thermal pain	Sham vs. NTG	0.00081491
	NTG+Ad-sh-NC vs. NTG+Ad-sh-METTL3	0.020051	119.664	194.11	0.616472	1.26782
	Sham vs. NTG	7e-08
	NTG+Ad-sh-NC vs. NTG+Ad-sh-METTL3	8.94e-05	400.801	468.837	0.854885	2.42716
	Sham vs. NTG	<0.00000001
	NTG+Ad-sh-NC vs. NTG+Ad-sh-METTL3	2.8e-07	455.001	503.789	0.903158	3.05387
Figure 2C	group	p value	SS		η2	Cohen's f
NO	Sham vs. NTG	2.7e-07
	NTG+Ad-sh-NC vs. NTG+Ad-sh-METTL3	0.00506923	1707.08	2063.62	0.827225	2.18812
CGRP	Sham vs. NTG	2.07e-06
	NTG+Ad-sh-NC vs. NTG+Ad-sh-METTL3	0.00217174	40519.2	50805.3	0.797537	1.98474
PACAP	Sham vs. NTG	<0.00000001
	NTG+Ad-sh-NC vs. NTG+Ad-sh-METTL3	3.2e-07	50098.9	54792.4	0.914341	3.26713
Figure 2D	group	p value	SS		η2	Cohen's f
COX2	Sham vs. NTG	0.00274359
	NTG+Ad-sh-NC vs. NTG+Ad-sh-METTL3	0.0250627	0.3813	0.4383	0.869952	2.5864
CGRP	Sham vs. NTG	0.00053228
	NTG+Ad-sh-NC vs. NTG+Ad-sh-METTL3	0.00782856	0.3727	0.4155	0.896992	2.95092
PACAP	Sham vs. NTG	0.00330499
	NTG+Ad-sh-NC vs. NTG+Ad-sh-METTL3	0.0278392	0.1877	0.2238	0.838695	2.28023
METTL3	Sham vs. NTG	7.533e-05
	NTG+Ad-sh-NC vs. NTG+Ad-sh-METTL3	0.00475703	0.5312	0.5679	0.935376	3.80449
Figure 2E	group	p value	SS		η2	Cohen's f
	Sham vs. NTG	2e-07
	NTG+Ad-sh-NC vs. NTG+Ad-sh-METTL3	3.28e-05	3631.87	4268.08	0.850938	2.38927
Figure 3A	group	p value	SS		η2	Cohen's f
pri-miR-34a	Sham vs. NTG	0.00333767
	NTG+Ad-sh-NC vs. NTG+Ad-sh-METTL3	0.028279	0.6328	0.7545	0.838701	2.28028
miR-34a-5p	Sham vs. NTG	0.00063799
	NTG+Ad-sh-NC vs. NTG+Ad-sh-METTL3	0.00190846	27.7698	30.5646	0.908561	3.15218
Figure 3B	group	mean	SD	p value	Cohen's d
	oe-NC	1	0.09583	0.00909019
	oe-METTL3	3.402	0.8738		-3.862
Figure 3C	group	mean	SD	p value	Cohen's d
	oe-NC	0.4854	0.0486	0.00096475
	oe-METTL3	0.8546	0.05523		-7.1
Figure 3E	group	mean	SD	p value	Cohen's d
pri-miR-34a	oe-NC	1	0.2568	0.00781106
	oe-METTL3	0.2675	0.002168		4.025
miR-34a-5p	oe-NC	1	0.325	0.00588666
	oe-METTL3	2.124	0.1639		-4.374
Figure 3F	group	mean	SD	p value	Cohen's d
DGCR8	oe-NC	1.648	0.7149	0.00024397
	oe-METTL3	3.422	0.8802		-2.212
Figure 3G	group	mean	SD	p value	Cohen's d
m6A	oe-NC	1.27	0.4065	5.4e-07
	oe-METTL3	3.006	0.5065		-3.782
Figure 4A	group	mean	SD	p value	Cohen's d
	antagomir NC	1	0.209	0.00256162
	miR-34a-5p antagomir	0.1879	0.01476		5.487
Figure 4B	group	p value	SS		η2	Cohen's f
NO	oe-NC vs. oe-METTL3	0.00039781
	oe-METTL3+antagomir NC vs. oe-METTL3+miR-34a-5p antagomir	0.00735502	629.153	688.207	0.914191	3.264
CGRP	oe-NC vs. oe-METTL3	0.00078275
	oe-METTL3+antagomir NC vs. oe-METTL3+miR-34a-5p antagomir	0.0201501	18888.1	20844.5	0.906141	3.10714
PACAP	oe-NC vs. oe-METTL3	0.00028913
	oe-METTL3+antagomir NC vs. oe-METTL3+miR-34a-5p antagomir	0.00441485	11781.6	13352.7	0.882342	2.73847
Figure 4C	group	p value	SS		η2	Cohen's f
COX2	oe-NC vs. oe-METTL3	0.00144062
	oe-METTL3+antagomir NC vs. oe-METTL3+miR-34a-5p antagomir	0.00571466	0.3403	0.3852	0.883437	2.75301
CGRP	oe-NC vs. oe-METTL3	0.0010044
	oe-METTL3+antagomir NC vs. oe-METTL3+miR-34a-5p antagomir	0.00434468	0.2897	0.3203	0.904465	3.0769
PACAP	oe-NC vs. oe-METTL3	3.35e-06
	oe-METTL3+antagomir NC vs. oe-METTL3+miR-34a-5p antagomir	6.369e-05	0.3374	0.3465	0.973737	6.08908
c-FOS	oe-NC vs. oe-METTL3	0.00968464
	oe-METTL3+antagomir NC vs. oe-METTL3+miR-34a-5p antagomir	0.0302621	0.2114	0.2592	0.815586	2.103
Figure 5A	group	p value	SS		η2	Cohen's f
Wnt1	sham vs. NTG	0.00352297
	NTG+Ad-sh-NC vs. NTG+Ad-sh-METTL3	0.0177891	0.2865	0.3325	0.861654	2.49565
β-catenin	sham vs. NTG	0.00018015
	NTG+Ad-sh-NC vs. NTG+Ad-sh-METTL3	0.0106994	0.1919	0.2099	0.914245	3.26514
Figure 5B	group	p value	SS		η2	Cohen's f
Wnt1	oe-NC vs. oe-METTL3	0.00352297
	oe-METTL3+antagomir NC vs. oe-METTL3+miR-34a-5p antagomir	0.0171893	0.3009	0.3626	0.82984	2.20835
β-catenin	oe-NC vs. oe-METTL3	0.00130575
	oe-METTL3+antagomir NC vs. oe-METTL3+miR-34a-5p antagomir	0.00496056	0.5186	0.5852	0.886193	2.79048
Figure 6B	group	mean	SD	p value	SS		η2	Cohen's f
Wnt1-WT	antagomir NC	1	0.209	0.0009	0.9415	1.015	0.927586	3.57904
	miR-34a-5p antagomir	0.4136	0.01476
Wnt1-MUT	antagomir NC	1.083	0.209	0.962
	miR-34a-5p antagomir	1.107	0.01476
Figure 6C	group	mean	SD	p value	Cohen's d
miR-34a-5p	antagomir NC	1	0.2581	0.00174801
	miR-34a-5p antagomir	3.136	0.4255		-6.068
Wnt1	antagomir NC	1	0.2122	0.00300632
	miR-34a-5p antagomir	0.2095	0.01743		5.235
Figure 6D	group	p value	SS		η2	Cohen's f
Wnt1	agomir NC vs. miR-34a-5p agomir	0.00051389
	miR-34a-5p agomir+oe-NC vs. miR-34a-5p agomir+oe-Wnt1	0.00551187	0.2925	0.3188	0.917503	3.33492
β-catenin	agomir NC vs. miR-34a-5p agomir	0.00049735
	miR-34a-5p agomir+oe-NC vs. miR-34a-5p agomir+oe-Wnt1	0.0100605	0.3029	0.3363	0.900684	3.01146
Figure 7A	group	p value	SS		η2	Cohen's f
NO	agomir NC vs. miR-34a-5p agomir	0.00042946
	miR-34a-5p agomir+oe-NC vs. miR-34a-5p agomir+oe-Wnt1	0.00442415	454.015	498.132	0.911434	3.20796
CGRP	agomir NC vs. miR-34a-5p agomir	0.00053463
	miR-34a-5p agomir+oe-NC vs. miR-34a-5p agomir+oe-Wnt1	0.0104047	15893.1	17756.4	0.895062	2.92053
PACAP	agomir NC vs. miR-34a-5p agomir	0.0002773
	miR-34a-5p agomir+oe-NC vs. miR-34a-5p agomir+oe-Wnt1	0.00422579	15883.5	17307.9	0.917703	3.33934
Figure 7B	group	p value	SS		η2	Cohen's f
COX2	oe-NC vs. oe-METTL3	0.00266647
	oe-METTL3+antagomir NC vs. oe-METTL3+miR-34a-5p antagomir	0.0117563	0.5596	0.6476	0.864114	2.52172
CGRP	oe-NC vs. oe-METTL3	0.00065799
	oe-METTL3+antagomir NC vs. oe-METTL3+miR-34a-5p antagomir	0.00909494	0.6364	0.7136	0.891816	2.87115
PACAP	oe-NC vs. oe-METTL3	0.00476486
	oe-METTL3+antagomir NC vs. oe-METTL3+miR-34a-5p antagomir	0.0389322	0.3193	0.3849	0.829566	2.20621
c-FOS	oe-NC vs. oe-METTL3	0.00018492
	oe-METTL3+antagomir NC vs. oe-METTL3+miR-34a-5p antagomir	0.00403247	0.4065	0.4404	0.923025	3.46282
Figure 8A	group	p value	SS		η2	Cohen's f
Periorbital	Sham vs. NTG	0.00108271	between group	total
	NTG+antagomir NC vs. NTG+miR-34a-5p antagomir	0.0213973	31.8504	51.8812	0.61391	1.26098
	Sham vs. NTG	2.3e-07
	NTG+antagomir NC vs. NTG+miR-34a-5p antagomir	0.0100616	97.5529	119.959	0.813216	2.08657
	Sham vs. NTG	9.7e-07
	NTG+antagomir NC vs. NTG+miR-34a-5p antagomir	9.7e-07	135.074	169.023	0.799148	1.99469
Hind paw	Sham vs. NTG	9.7e-07
	NTG+antagomir NC vs. NTG+miR-34a-5p antagomir	0.0043339	288.009	401.159	0.717942	1.59542
	Sham vs. NTG	<0.00000001
	NTG+antagomir NC vs. NTG+miR-34a-5p antagomir	2.3e-07	482.589	524.027	0.920924	3.41264
	Sham vs. NTG	1.1e-07
	NTG+antagomir NC vs. NTG+miR-34a-5p antagomir	3.514e-05	533.564	623.018	0.856418	2.44227
Thermal pain	Sham vs. NTG	0.00366448
	NTG+antagomir NC vs. NTG+miR-34a-5p antagomir	0.0300632	111.214	189.078	0.588194	1.19513
	Sham vs. NTG	1.852e-05
	NTG+antagomir NC vs. NTG+miR-34a-5p antagomir	0.00215704	346.289	462.533	0.748679	1.72597
	Sham vs. NTG	4e-08
	NTG+antagomir NC vs. NTG+miR-34a-5p antagomir	1.44e-06	447.793	507.266	0.882757	2.74396
Figure 8B	group	p value	SS		η2	Cohen's f
NO	Sham vs. NTG	1.8e-07
	NTG+antagomir NC vs. NTG+miR-34a-5p antagomir	0.00193331	1760.51	2098.87	0.838792	2.28104
CGRP	Sham vs. NTG	1.066e-05
	NTG+antagomir NC vs. NTG+miR-34a-5p antagomir	0.0013959	60127.5	78196.2	0.768931	1.8242
PACAP	Sham vs. NTG	3.1e-07
	NTG+antagomir NC vs. NTG+miR-34a-5p antagomir	1.57e-06	51845.1	59891.7	0.865647	2.53833
Figure 8C	group	p value	SS		η2	Cohen's f
	Sham vs. NTG	0.00131311
	NTG+antagomir NC vs. NTG+miR-34a-5p antagomir	0.00289098	39.1976	43.8729	0.893435	2.89551
Figure 8D	group	p value	SS		η2	Cohen's f
COX2	Sham vs. NTG	0.004387
	NTG+antagomir NC vs. NTG+miR-34a-5p antagomir	0.025074	0.2721	0.3163	0.860259	2.48115
CGRP	Sham vs. NTG	0.000166
	NTG+antagomir NC vs. NTG+miR-34a-5p antagomir	0.00993459	0.2721	0.3163	0.860259	2.48115
PACAP	Sham vs. NTG	0.00014606
	NTG+antagomir NC vs. NTG+miR-34a-5p antagomir	0.00373508	0.4318	0.4633	0.932009	3.70242
Wnt1	Sham vs. NTG	5.492e-05
	NTG+antagomir NC vs. NTG+miR-34a-5p antagomir	0.00957737	0.1605	0.172	0.93314	3.73584
β-catenin	Sham vs. NTG	0.00142465
	NTG+antagomir NC vs. NTG+miR-34a-5p antagomir	0.0100272	0.1329	0.1521	0.873767	2.63095
Figure 8E	group	p value	SS		η2	Cohen's f
	Sham vs. NTG	<0.00000001
	NTG+antagomir NC vs. NTG+miR-34a-5p antagomir	1.25e-06	5112.74	5708.07	0.895704	2.93055
